# Supplementary material for: Exploring the Roles of the Plant AT-Rich Sequence and Zinc-Binding (PLATZ) Gene Family in Tomato (Solanum lycopersicum L.) Under Abiotic Stresses
Source: Int J Mol Sci. 2025 Feb 16;26(4):1682. doi: 10.3390/ijms26041682 (PMC11855065; doi:10.3390/ijms26041682)
Supplement: Supplementary file 1 [file ijms-26-01682-s001.zip]

Archive with 1 entries (1 files):
- ijms-3454598-supplementary.pdf
